# Supplementary material for: Prevalence of bovine tuberculosis and characterization of the members of the Mycobacterium tuberculosis complex from slaughtered cattle in Rwanda
Source: PLoS Negl Trop Dis. 2022 Aug 3;16(8):e0009964. doi: 10.1371/journal.pntd.0009964 (PMC9377585; doi:10.1371/journal.pntd.0009964)
Supplement: S1 Data — Excel file. (XLSX) [file pntd.0009964.s001.xlsx]

## Sheet: Sheet1
No	Sample ID	Category	Province	District	Sex	Age cat.	Breed	Macro Tonsils	Macro Lynn	Growth	Microscopy	Mycob spp.	MTBC	M. bovis	M. tuberculosis
1	NM01	High throughput	East	Ngoma	Female	Young	Cross	Normal	Normal	Yes	Negative	Negative	Negative	Negative	Negative
2	RL01	High throughput	North	Rulindo	Female	Young	Cross	Normal	Normal	Yes	Negative	Negative	Negative	Negative	Negative
3	MH01	High throughput	South	Muhanga	Female	Adult	Ankole	Normal	Normal	No	Negative	Negative	Negative	Negative	Negative
4	MH02	High throughput	South	Muhanga	Female	Adult	Cross	Normal	Normal	No	Negative	Negative	Negative	Negative	Negative
5	NG01	High throughput	East	Nyagatare	Female	Adult	Fresian	Normal	Normal	No	Negative	Negative	Negative	Negative	Negative
6	GS01	High throughput	Kigali city	Gasabo	Female	Adult	Fresian	Normal	Normal	No	Negative	Negative	Negative	Negative	Negative
7	BG01	High throughput	East	Bugesera	Female	Adult	Ankole	Normal	Normal	Yes	Negative	Negative	Negative	Negative	Negative
8	BG02	High throughput	East	Bugesera	Female	Adult	Ankole	Pus	enlarged	Yes	Negative	Negative	Negative	Negative	Negative
9	BG03	High throughput	East	Bugesera	Female	Adult	Cross	Normal	Normal	No	Negative	Negative	Negative	Negative	Negative
10	BG04	High throughput	East	Bugesera	Female	Adult	Ankole	Normal	Normal	Yes	Negative	Negative	Negative	Negative	Negative
11	BG05	High throughput	East	Bugesera	Female	Adult	Ankole	Normal	Normal	Yes	Negative	Negative	Negative	Negative	Negative
12	BG06	High throughput	East	Bugesera	Female	Adult	Cross	Normal	Normal	Yes	Negative	Negative	Negative	Negative	Negative
13	BG07	High throughput	East	Bugesera	Female	Adult	Cross	Normal	Normal	Yes	Negative	Negative	Negative	Negative	Negative
14	BG08	High throughput	East	Bugesera	Female	Adult	Fresian	Normal	Normal	Yes	Positive	Positive	Negative	Negative	Negative
15	NR01	High throughput	Western	Ngororero	Female	Adult	Cross	Normal	Normal	Yes	Positive	Positive	Negative	Negative	Negative
16	GK01	High throughput	North	Gakenke	Female	Adult	Fresian	Normal	Normal	Yes	Negative	Negative	Negative	Negative	Negative
17	GK02	High throughput	North	Gakenke	Female	Young	Cross	Normal	Normal	No	Negative	Negative	Negative	Negative	Negative
18	GK03	High throughput	North	Gakenke	Female	Adult	Ankole	Normal	Normal	Yes	Negative	Negative	Negative	Negative	Negative
19	GK04	High throughput	North	Gakenke	Female	Adult	Fresian	Normal	Normal	Yes	Negative	Negative	Negative	Negative	Negative
20	RL02	High throughput	North	Rulindo	Female	Adult	Fresian	Normal	Normal	Yes	Negative	Negative	Negative	Negative	Negative
21	BR01	High throughput	North	Burera	Female	Adult	Cross	Normal	Normal	Yes	Positive	Positive	Negative	Negative	Negative
22	BR02	High throughput	North	Burera	Female	Adult	Ankole	Normal	Normal	Yes	Negative	Negative	Negative	Negative	Negative
23	BR03	High throughput	North	Burera	Female	Adult	Ankole	Normal	Normal	Yes	Negative	Negative	Negative	Negative	Negative
24	BR04	High throughput	North	Burera	Female	Adult	Cross	Pus	Normal	No	Negative	Negative	Negative	Negative	Negative
25	NR02	High throughput	Western	Ngororero	Female	Adult	Cross	Normal	Normal	No	Negative	Negative	Negative	Negative	Negative
26	NR03	High throughput	Western	Ngororero	Female	Young	Ankole	Normal	Normal	Yes	Positive	Positive	Negative	Negative	Negative
27	RT01	High throughput	Western	Rutsiro	Female	Young	Cross	Normal	Normal	No	Negative	Negative	Negative	Negative	Negative
28	RT02	High throughput	Western	Rutsiro	Female	Young	Ankole	Normal	Normal	Yes	Negative	Negative	Negative	Negative	Negative
29	GK05	High throughput	North	Gakenke	Female	Adult	Cross	Normal	Normal	Yes	Positive	Positive	Negative	Negative	Negative
30	GK06	High throughput	North	Gakenke	Female	Adult	Fresian	Normal	Normal	Yes	Positive	Positive	Negative	Negative	Negative
31	MH03	High throughput	South	Muhanga	Female	Adult	Fresian	Normal	Normal	No	Negative	Negative	Negative	Negative	Negative
32	MH04	High throughput	South	Muhanga	Female	Adult	Cross	Normal	Normal	No	Negative	Negative	Negative	Negative	Negative
33	MH05	High throughput	South	Muhanga	Female	Adult	Cross	Normal	Normal	No	Negative	Negative	Negative	Negative	Negative
34	MH06	High throughput	South	Muhanga	Female	Adult	Ankole	Normal	Normal	No	Negative	Negative	Negative	Negative	Negative
35	MH07	High throughput	South	Muhanga	Female	Young	Cross	Normal	Normal	No	Negative	Negative	Negative	Negative	Negative
36	MH08	High throughput	South	Muhanga	Female	Young	Cross	Normal	Normal	Yes	Positive	Negative	Negative	Negative	Negative
37	RL03	High throughput	North	Rulindo	Female	Adult	Cross	Normal	Normal	No	Negative	Negative	Negative	Negative	Negative
38	RL04	High throughput	North	Rulindo	Female	Adult	Cross	Normal	Normal	No	Negative	Negative	Negative	Negative	Negative
39	RL05	High throughput	North	Rulindo	Female	Adult	Ankole	Normal	Normal	No	Negative	Negative	Negative	Negative	Negative
40	RL06	High throughput	North	Rulindo	Female	Adult	Cross	Normal	Normal	No	Negative	Negative	Negative	Negative	Negative
41	RL07	High throughput	North	Rulindo	Female	Adult	Cross	Normal	Normal	No	Negative	Negative	Negative	Negative	Negative
42	RL08	High throughput	North	Rulindo	Female	Adult	Fresian	Normal	Normal	No	Negative	Negative	Negative	Negative	Negative
43	RL09	High throughput	North	Rulindo	Female	Adult	Fresian	Normal	Normal	No	Negative	Negative	Negative	Negative	Negative
44	RL10	High throughput	North	Rulindo	Female	Adult	Cross	Normal	Normal	Yes	Negative	Negative	Negative	Negative	Negative
45	GS02	High throughput	Kigali city	Gasabo	Female	Adult	Cross	Normal	Normal	Yes	Negative	Negative	Negative	Negative	Negative
46	GC01	High throughput	North	Gicumbi	Female	Adult	Cross	Normal	Normal	No	Negative	Negative	Negative	Negative	Negative
47	GS03	High throughput	Kigali city	Gasabo	Female	Adult	Cross	Normal	Normal	Yes	Negative	Negative	Negative	Negative	Negative
48	NRG01	High throughput	Kigali city	Nyarugenge	Female	Adult	Fresian	Normal	Normal	Yes	Negative	Negative	Negative	Negative	Negative
49	BR05	High throughput	North	Burera	Female	Adult	Cross	Normal	Normal	No	Negative	Negative	Negative	Negative	Negative
50	BR06	High throughput	North	Burera	Female	Adult	Cross	Normal	Normal	No	Negative	Negative	Negative	Negative	Negative
51	GC02	High throughput	North	Gicumbi	Female	Adult	Cross	Normal	Normal	No	Negative	Negative	Negative	Negative	Negative
52	GC03	High throughput	North	Gicumbi	Female	Adult	Fresian	Normal	Normal	No	Negative	Negative	Negative	Negative	Negative
53	KRH01	High throughput	East	Kirehe	Female	Adult	Ankole	Pus	Normal	Yes	Positive	Positive	Negative	Negative	Negative
54	KRH02	High throughput	East	Kirehe	Female	Adult	Ankole	Normal	Normal	No	Negative	Negative	Negative	Negative	Negative
55	GS04	High throughput	Kigali city	Gasabo	Female	Adult	Cross	Normal	Normal	No	Negative	Negative	Negative	Negative	Negative
56	KRH03	High throughput	East	Kirehe	Female	Adult	Cross	Normal	Normal	Yes	Negative	Negative	Negative	Negative	Negative
57	KRH04	High throughput	East	Kirehe	Female	Adult	Ankole	pus	enlarged	Yes	Positive	Positive	Negative	Negative	Negative
58	KRH05	High throughput	East	Kirehe	Female	Adult	Cross	Normal	Normal	Yes	Negative	Negative	Negative	Negative	Negative
59	BG09	High throughput	East	Bugesera	Female	Adult	Cross	Normal	Normal	Yes	Negative	Negative	Negative	Negative	Negative
60	NR04	High throughput	Western	Ngororero	Female	Adult	Cross	Normal	Normal	Yes	Positive	Positive	Negative	Negative	Negative
61	NR05	High throughput	Western	Ngororero	Female	Adult	Cross	Normal	Normal	Yes	Negative	Negative	Negative	Negative	Negative
62	KRH12	High throughput	East	Kirehe	Female	Adult	Cross	Normal	Normal	Yes	Positive	Positive	Negative	Negative	Negative
63	NR06	High throughput	Western	Ngororero	Female	Adult	Cross	Turbercle	Normal	Yes	Positive	Positive	Positive	Positive	Negative
64	NR07	High throughput	Western	Ngororero	Female	Adult	Cross	Normal	Normal	Yes	Negative	Negative	Negative	Negative	Negative
65	NR08	High throughput	Western	Ngororero	Female	Young	Cross	Pus	Normal	Yes	Negative	Negative	Negative	Negative	Negative
66	NR09	High throughput	Western	Ngororero	Female	Adult	Cross	liquid and enlarged	enlarged	Yes	Positive	Positive	Negative	Negative	Negative
67	NR10	High throughput	Western	Ngororero	Female	Adult	Cross	Normal	Normal	Yes	Negative	Negative	Negative	Negative	Negative
68	RT03	High throughput	Western	Rutsiro	Female	Adult	Ankole	Normal	Normal	Yes	Negative	Negative	Negative	Negative	Negative
69	RT04	High throughput	Western	Rutsiro	Female	Adult	Cross	Normal	Normal	No	Negative	Negative	Negative	Negative	Negative
70	RT05	High throughput	Western	Rutsiro	Female	Adult	Cross	Normal	Normal	Yes	Negative	Negative	Negative	Negative	Negative
71	RT06	High throughput	Western	Rutsiro	Female	Adult	Cross	Normal	Normal	No	Negative	Negative	Negative	Negative	Negative
72	RT07	High throughput	Western	Rutsiro	Female	Adult	Cross	Normal	Normal	No	Negative	Negative	Negative	Negative	Negative
73	RT08	High throughput	Western	Rutsiro	Female	Adult	Cross	Normal	Normal	No	Negative	Negative	Negative	Negative	Negative
74	RT09	High throughput	Western	Rutsiro	Female	Adult	Cross	Normal	Normal	No	Negative	Negative	Negative	Negative	Negative
75	RH01	High throughput	South	Ruhango	Female	Adult	Ankole	Normal	Normal	No	Negative	Negative	Negative	Negative	Negative
76	RH02	High throughput	South	Ruhango	Female	Adult	Cross	Normal	Normal	No	Negative	Negative	Negative	Negative	Negative
77	KY01	High throughput	East	Kayonza	Female	Adult	Cross	Normal	Normal	No	Negative	Negative	Negative	Negative	Negative
78	KY02	High throughput	East	Kayonza	Female	Adult	Cross	Normal	Normal	No	Negative	Negative	Negative	Negative	Negative
79	KY03	High throughput	East	Kayonza	Female	Adult	Fresian	Normal	Normal	No	Negative	Negative	Negative	Negative	Negative
80	KY04	High throughput	East	Kayonza	Female	Adult	Cross	Normal	Normal	No	Negative	Negative	Negative	Negative	Negative
81	GC04	High throughput	North	Gicumbi	Female	Adult	Cross	Normal	Normal	No	Negative	Negative	Negative	Negative	Negative
82	GC05	High throughput	North	Gicumbi	Female	Adult	Cross	Normal	Normal	No	Negative	Negative	Negative	Negative	Negative
83	GC06	High throughput	North	Gicumbi	Female	Adult	Cross	Normal	Normal	No	Negative	Negative	Negative	Negative	Negative
84	GK07	High throughput	North	Gakenke	Female	Adult	Cross	Pus	Normal	Yes	Negative	Negative	Negative	Negative	Negative
85	GK08	High throughput	North	Gakenke	Female	Adult	Cross	Normal	Normal	Yes	Negative	Negative	Negative	Negative	Negative
86	GK 09	High throughput	North	Gakenke	Female	Adult	Cross	Normal	Normal	Yes	Positive	Positive	Negative	Negative	Negative
87	GK10	High throughput	North	Gakenke	Female	Adult	Cross	Normal	Normal	No	Negative	Negative	Negative	Negative	Negative
88	NM02	High throughput	East	Ngoma	Female	Adult	Cross	Normal	Normal	No	Negative	Negative	Negative	Negative	Negative
89	NM03	High throughput	East	Ngoma	Female	Adult	Cross	Normal	Normal	Yes	Negative	Negative	Negative	Negative	Negative
90	NM04	High throughput	East	Ngoma	Female	Adult	Cross	Pus	enlarged	Yes	Positive	Positive	Negative	Negative	Negative
91	NM05	High throughput	East	Ngoma	Female	Adult	Cross	Normal	Normal	No	Negative	Negative	Negative	Negative	Negative
92	NM06	High throughput	East	Ngoma	Female	Adult	Cross	Normal	Normal	No	Negative	Negative	Negative	Negative	Negative
93	NM07	High throughput	East	Ngoma	Female	Adult	Ankole	Normal	Normal	No	Negative	Negative	Negative	Negative	Negative
94	NG02	High throughput	East	Nyagatare	Female	Adult	Cross	Normal	Normal	No	Negative	Negative	Negative	Negative	Negative
95	NG03	High throughput	East	Nyagatare	Female	Adult	Cross	Pus	Normal	No	Negative	Negative	Negative	Negative	Negative
96	NG04	High throughput	East	Nyagatare	Female	Adult	Cross	Normal	Normal	No	Negative	Negative	Negative	Negative	Negative
97	NM08	High throughput	East	Ngoma	Female	Adult	Ankole	Normal	Normal	No	Negative	Negative	Negative	Negative	Negative
98	NM09	High throughput	East	Ngoma	Female	Adult	Cross	Normal	Normal	No	Negative	Negative	Negative	Negative	Negative
99	NM10	High throughput	East	Ngoma	Female	Adult	Cross	Normal	Normal	Yes	Negative	Negative	Negative	Negative	Negative
100	BR07	High throughput	North	Burera	Female	Adult	Fresian	Normal	Normal	No	Negative	Negative	Negative	Negative	Negative
101	KR01	High throughput	Western	Karongi	Female	Adult	Cross	Normal	Normal	Yes	Negative	Negative	Negative	Negative	Negative
102	KR02	High throughput	Western	Karongi	Female	Adult	Cross	Normal	Normal	Yes	Negative	Negative	Negative	Negative	Negative
103	KR03	High throughput	Western	Karongi	Female	Adult	Ankole	Normal	Normal	Yes	Negative	Negative	Negative	Negative	Negative
104	KR04	High throughput	Western	Karongi	Female	Adult	Cross	Pus	enlarged	Yes	Negative	Negative	Negative	Negative	Negative
105	KR05	High throughput	Western	Karongi	Female	Adult	Cross	Normal	Normal	Yes	Negative	Negative	Negative	Negative	Negative
106	KR06	High throughput	Western	Karongi	Female	Adult	Cross	Normal	Normal	Yes	Negative	Negative	Negative	Negative	Negative
107	KR07	High throughput	Western	Karongi	Female	Adult	Cross	Normal	Normal	No	Negative	Negative	Negative	Negative	Negative
108	KR08	High throughput	Western	Karongi	Female	Adult	Fresian	Normal	Normal	Yes	Negative	Negative	Negative	Negative	Negative
109	KR09	High throughput	Western	Karongi	Female	Adult	Fresian	Normal	Normal	Yes	Positive	Positive	Negative	Negative	Negative
110	KR10	High throughput	Western	Karongi	Female	Adult	Ankole	Normal	Normal	No	Negative	Negative	Negative	Negative	Negative
111	KY05	High throughput	East	Kayonza	Female	Adult	Cross	Normal	Normal	Yes	Negative	Negative	Negative	Negative	Negative
112	KY06	High throughput	East	Kayonza	Female	Adult	Ankole	Normal	Normal	Yes	Negative	Negative	Negative	Negative	Negative
113	KY07	High throughput	East	Kayonza	Female	Adult	Ankole	Normal	Normal	Yes	Negative	Negative	Negative	Negative	Negative
114	KY08	High throughput	East	Kayonza	Female	Adult	Ankole	Normal	Normal	Yes	Negative	Negative	Negative	Negative	Negative
115	KY10	High throughput	East	Kayonza	Female	Adult	Cross	Normal	Normal	Yes	Positive	Negative	Negative	Negative	Negative
116	KY13	High throughput	East	Kayonza	Female	Adult	Cross	Normal	Normal	Yes	Negative	Negative	Negative	Negative	Negative
117	BR08	High throughput	North	Burera	Female	Adult	Cross	Normal	Normal	Yes	Negative	Negative	Negative	Negative	Negative
118	BR09	High throughput	North	Burera	Female	Adult	Cross	Normal	Normal	Yes	Negative	Negative	Negative	Negative	Negative
119	MH13	High throughput	South	Muhanga	Female	Adult	Ankole	Normal	Normal	No	Negative	Negative	Negative	Negative	Negative
120	MH14	High throughput	South	Muhanga	Female	Adult	Cross	Pus	Normal	Yes	Positive	Positive	Negative	Negative	Negative
121	NG05	High throughput	East	Nyagatare	Female	Adult	Ankole	Normal	Normal	No	Negative	Negative	Negative	Negative	Negative
122	NG06	High throughput	East	Nyagatare	Female	Adult	Cross	Normal	Normal	No	Negative	Negative	Negative	Negative	Negative
123	NG07	High throughput	East	Nyagatare	Female	Adult	Fresian	Normal	Normal	No	Negative	Negative	Negative	Negative	Negative
124	NG08	High throughput	East	Nyagatare	Female	Adult	Cross	Normal	Normal	No	Negative	Negative	Negative	Negative	Negative
125	NG09	High throughput	East	Nyagatare	Female	Adult	Ankole	Normal	Normal	No	Negative	Negative	Negative	Negative	Negative
126	NG10	High throughput	East	Nyagatare	Female	Adult	Cross	Normal	Normal	Yes	Negative	Negative	Negative	Negative	Negative
127	NRG02	High throughput	Kigali city	Nyarugenge	Female	Adult	Cross	Normal	Normal	No	Negative	Negative	Negative	Negative	Negative
128	RT10	High throughput	Western	Rutsiro	Female	Adult	Fresian	Normal	Normal	No	Negative	Negative	Negative	Negative	Negative
129	NYZ01	High throughput	South	Nyanza	Female	Adult	Cross	Normal	Normal	Yes	Negative	Negative	Negative	Negative	Negative
130	NYZ02a	High throughput	South	Nyanza	Female	Adult	Cross	Normal	Normal	Yes	Negative	Negative	Negative	Negative	Negative
131	NYZ03a	High throughput	South	Nyanza	Female	Adult	Cross	Normal	Normal	Yes	Negative	Negative	Negative	Negative	Negative
132	NYZ05a	High throughput	South	Nyanza	Female	Adult	Cross	Normal	Normal	Yes	Negative	Negative	Negative	Negative	Negative
133	GS05	High throughput	Kigali city	Gasabo	Female	Adult	Cross	Normal	Normal	No	Negative	Negative	Negative	Negative	Negative
134	RH03	High throughput	South	Ruhango	Female	Adult	Cross	Normal	Normal	Yes	Negative	Negative	Negative	Negative	Negative
135	RH04	High throughput	South	Ruhango	Female	Adult	Cross	Pus	Normal	No	Negative	Negative	Negative	Negative	Negative
136	GS06	High throughput	Kigali city	Gasabo	Female	Adult	Cross	Normal	Normal	No	Negative	Negative	Negative	Negative	Negative
137	RH05	High throughput	South	Ruhango	Female	Adult	Cross	Normal	Normal	No	Negative	Negative	Negative	Negative	Negative
138	RH06	High throughput	South	Ruhango	Female	Adult	Cross	Normal	Normal	Yes	Positive	Positive	Negative	Negative	Negative
139	GS07	High throughput	Kigali city	Gasabo	Female	Adult	Cross	Normal	Normal	Yes	Negative	Negative	Negative	Negative	Negative
140	BR11	High throughput	North	Burera	Female	Adult	Ankole	Normal	Normal	Yes	Negative	Negative	Negative	Negative	Negative
141	KM01	High throughput	South	Kamonyi	Female	Adult	Ankole	Normal	Normal	Yes	Negative	Negative	Negative	Negative	Negative
142	GS08	High throughput	Kigali city	Gasabo	Female	Adult	Fresian	liquid and enlarged	liquid and enlarged	No	Negative	Negative	Negative	Negative	Negative
143	GS09	High throughput	Kigali city	Gasabo	Female	Adult	Cross	Normal	Normal	Yes	Negative	Negative	Negative	Negative	Negative
144	GS10	High throughput	Kigali city	Gasabo	Female	Adult	Cross	liquid and enlarged	liquid and enlarged	No	Negative	Negative	Negative	Negative	Negative
145	RW01	High throughput	East	Rwamagana	Female	Adult	Cross	Normal	Normal	Yes	Negative	Negative	Negative	Negative	Negative
146	KC01	High throughput	Kigali city	Kicukiro	Female	Adult	Cross	Normal	Normal	Yes	Negative	Negative	Negative	Negative	Negative
147	RW02	High throughput	East	Rwamagana	Female	Adult	Cross	Normal	Normal	No	Negative	Negative	Negative	Negative	Negative
148	RW03	High throughput	East	Rwamagana	Female	Adult	Cross	Normal	Normal	No	Negative	Negative	Negative	Negative	Negative
149	KM02	High throughput	South	Kamonyi	Female	Adult	Cross	Normal	Normal	Yes	Negative	Negative	Negative	Negative	Negative
150	KM03	High throughput	South	Kamonyi	Female	Adult	Cross	Normal	Normal	Yes	Negative	Negative	Negative	Negative	Negative
151	NRG04	High throughput	Kigali city	Nyarugenge	Female	Adult	Cross	Turbercle	Turbercles (many)	Yes	Positive	Positive	Positive	Positive	Negative
152	KRH06	High throughput	East	Kirehe	Female	Adult	Cross	Normal	Normal	Yes	Negative	Negative	Negative	Negative	Negative
153	KRH07	High throughput	East	Kirehe	Female	Adult	Ankole	Normal	Normal	No	Negative	Negative	Negative	Negative	Negative
154	KRH08	High throughput	East	Kirehe	Female	Adult	Ankole	Normal	Normal	Yes	Negative	Negative	Negative	Negative	Negative
155	KRH09	High throughput	East	Kirehe	Female	Adult	Cross	Normal	Normal	No	Negative	Negative	Negative	Negative	Negative
156	RH07	High throughput	South	Ruhango	Female	Adult	Cross	Normal	Normal	Yes	Negative	Negative	Negative	Negative	Negative
157	RH08	High throughput	South	Ruhango	Female	Adult	Cross	Normal	Normal	Yes	Positive	Positive	Negative	Negative	Negative
158	RH09	High throughput	South	Ruhango	Female	Adult	Cross	Normal	Normal	Yes	Positive	Positive	Negative	Negative	Negative
159	RW04	High throughput	East	Rwamagana	Female	Adult	Ankole	Normal	Normal	No	Negative	Negative	Negative	Negative	Negative
160	RW05	High throughput	East	Rwamagana	Female	Adult	Cross	Normal	Normal	No	Negative	Negative	Negative	Negative	Negative
161	RW06	High throughput	East	Rwamagana	Female	Adult	Cross	Normal	Normal	No	Negative	Negative	Negative	Negative	Negative
162	RW07	High throughput	East	Rwamagana	Female	Adult	Cross	Normal	Normal	Yes	Negative	Negative	Negative	Negative	Negative
163	KC02	High throughput	Kigali city	Kicukiro	Female	Adult	Ankole	Normal	Normal	No	Negative	Negative	Negative	Negative	Negative
164	KC03	High throughput	Kigali city	Kicukiro	Female	Adult	Ankole	Normal	Normal	Yes	Negative	Negative	Negative	Negative	Negative
165	RW08	High throughput	East	Rwamagana	Female	Adult	Cross	Normal	Normal	No	Negative	Negative	Negative	Negative	Negative
166	RW09	High throughput	East	Rwamagana	Female	Adult	Cross	Normal	Normal	Yes	Negative	Negative	Negative	Negative	Negative
167	RW10	High throughput	East	Rwamagana	Female	Adult	Ankole	Normal	Normal	Yes	Positive	Positive	Negative	Negative	Negative
168	NRG03a	Low throughput	Kigali city	Nyarugenge	Female	Adult	Fresian	Normal	Normal	Yes	Negative	Negative	Negative	Negative	Negative
169	KM04	Low throughput	South	Kamonyi	Female	Adult	Cross	Normal	Normal	Yes	Negative	Negative	Negative	Negative	Negative
170	BG14	High throughput	East	Bugesera	Female	Adult	Cross	Normal	Normal	Yes	Negative	Negative	Negative	Negative	Negative
171	KM05	Low throughput	South	Kamonyi	Female	Adult	Cross	Normal	Normal	Yes	Negative	Negative	Negative	Negative	Negative
172	KM06	Low throughput	South	Kamonyi	Female	Adult	Cross	Normal	Normal	Yes	Negative	Negative	Negative	Negative	Negative
173	GT01	High throughput	East	Gatsibo	Female	Adult	Cross	Normal	Normal	No	Negative	Negative	Negative	Negative	Negative
174	GT02	High throughput	East	Gatsibo	Female	Adult	Cross	Normal	Normal	Yes	Positive	Positive	Negative	Negative	Negative
175	GT03	High throughput	East	Gatsibo	Female	Adult	Ankole	Normal	Normal	Yes	Positive	Positive	Negative	Negative	Negative
176	GT04	High throughput	East	Gatsibo	Female	Adult	Cross	Pus	Normal	Yes	Positive	Negative	Negative	Negative	Negative
177	GT05	High throughput	East	Gatsibo	Female	Adult	Cross	Normal	Normal	No	Negative	Negative	Negative	Negative	Negative
178	GT06	High throughput	East	Gatsibo	Female	Adult	Ankole	Normal	Normal	Yes	Negative	Negative	Negative	Negative	Negative
179	GT07	High throughput	East	Gatsibo	Female	Adult	Cross	Normal	Normal	Yes	Negative	Negative	Negative	Negative	Negative
180	GT08	High throughput	East	Gatsibo	Female	Adult	Ankole	Normal	Normal	Yes	Negative	Negative	Negative	Negative	Negative
181	GT10	High throughput	East	Gatsibo	Female	Adult	Cross	Normal	Normal	Yes	Positive	Positive	Negative	Negative	Negative
182	GT11a	High throughput	East	Gatsibo	Female	Adult	Cross	Normal	Normal	Yes	Positive	Positive	Negative	Negative	Negative
183	KC04	High throughput	Kigali city	Kicukiro	Female	Adult	Cross	Normal	Normal	Yes	Negative	Negative	Negative	Negative	Negative
184	KC05	High throughput	Kigali city	Kicukiro	Female	Adult	Cross	Normal	Normal	Yes	Negative	Negative	Negative	Negative	Negative
185	KC06	High throughput	Kigali city	Kicukiro	Female	Adult	Cross	Normal	Normal	Yes	Negative	Negative	Negative	Negative	Negative
186	KC07	High throughput	Kigali city	Kicukiro	Female	Adult	Cross	Normal	Normal	No	Negative	Negative	Negative	Negative	Negative
187	KC08	High throughput	Kigali city	Kicukiro	Female	Adult	Cross	Normal	Normal	No	Negative	Negative	Negative	Negative	Negative
188	KC09	High throughput	Kigali city	Kicukiro	Female	Adult	Cross	Normal	Normal	No	Negative	Negative	Negative	Negative	Negative
189	KC10	High throughput	Kigali city	Kicukiro	Female	Young	Cross	Normal	Normal	No	Negative	Negative	Negative	Negative	Negative
190	NRG07a	High throughput	Kigali city	Nyarugenge	Female	Adult	Cross	Normal	Normal	Yes	Positive	Positive	Negative	Negative	Negative
191	KM07	Low throughput	South	Kamonyi	Female	Adult	Cross	Normal	Normal	No	Negative	Negative	Negative	Negative	Negative
192	KM08	Low throughput	South	Kamonyi	Female	Adult	Cross	Normal	Normal	No	Negative	Negative	Negative	Negative	Negative
193	KM09	Low throughput	South	Kamonyi	Female	Adult	Ankole	Normal	Normal	Yes	Negative	Negative	Negative	Negative	Negative
194	KM12	Low throughput	South	Kamonyi	Female	Adult	Cross	Normal	Normal	Yes	Positive	Positive	Negative	Negative	Negative
195	NBH01	High throughput	Western	Nyabihu	Male	Adults	Cross	Normal	Normal	No	Negative	Negative	Negative	Negative	Negative
196	NBH02	High throughput	Western	Nyabihu	Female	Adult	Cross	Normal	Normal	No	Negative	Negative	Negative	Negative	Negative
197	NBH03	High throughput	Western	Nyabihu	Female	Adult	Cross	Normal	Normal	Yes	Negative	Negative	Negative	Negative	Negative
198	NBH04	High throughput	Western	Nyabihu	Female	Adult	Cross	Normal	Normal	Yes	Positive	Positive	Negative	Negative	Negative
199	NBH05	High throughput	Western	Nyabihu	Female	Adult	Cross	Normal	Normal	No	Negative	Negative	Negative	Negative	Negative
200	NBH06	High throughput	Western	Nyabihu	Female	Adult	Cross	Normal	Normal	No	Negative	Negative	Negative	Negative	Negative
201	NBH07	High throughput	Western	Nyabihu	Female	Adult	Cross	Normal	Normal	No	Negative	Negative	Negative	Negative	Negative
202	NBH08	High throughput	Western	Nyabihu	Male	Adults	Cross	Normal	Normal	No	Negative	Negative	Negative	Negative	Negative
203	NBH10	High throughput	Western	Nyabihu	Female	Adult	Cross	Pus	Normal	Yes	Positive	Positive	Positive	Negative	Positive
204	NBH11	High throughput	Western	Nyabihu	Female	Adult	Cross	Normal	Normal	Yes	Positive	Negative	Negative	Negative	Negative
205	RBV01	High throughput	Western	Rubavu	Female	Adult	Cross	Normal	Normal	No	Negative	Negative	Negative	Negative	Negative
206	RBV02	High throughput	Western	Rubavu	Female	Adult	Cross	Turbercle	Normal	Yes	Positive	Positive	Positive	Positive	Negative
207	RBV03	High throughput	Western	Rubavu	Female	Adult	Cross	Normal	Normal	Yes	Negative	Negative	Negative	Negative	Negative
208	RBV04	High throughput	Western	Rubavu	Male	Adults	Cross	Pus	Normal	Yes	Positive	Positive	Positive	Positive	Negative
209	RBV05	High throughput	Western	Rubavu	Female	Adult	Cross	Normal	Normal	Yes	Positive	Positive	Negative	Negative	Negative
210	RBV06	High throughput	Western	Rubavu	Female	Adult	Cross	Normal	Normal	No	Negative	Negative	Negative	Negative	Negative
211	RBV07	High throughput	Western	Rubavu	Male	Young	Cross	Normal	Normal	Yes	Negative	Negative	Negative	Negative	Negative
212	RBV08	High throughput	Western	Rubavu	Female	Young	Cross	Normal	Normal	Yes	Negative	Negative	Negative	Negative	Negative
213	RBV09	High throughput	Western	Rubavu	Female	Young	Cross	Normal	Normal	Yes	Negative	Negative	Negative	Negative	Negative
214	RBV10	High throughput	Western	Rubavu	Female	Young	Cross	Normal	Normal	Yes	Negative	Negative	Negative	Negative	Negative
215	MSZ01	Low throughput	North	Musanze	Male	Young	Cross	Normal	Normal	No	Negative	Negative	Negative	Negative	Negative
216	MSZ02	Low throughput	North	Musanze	Male	Young	Cross	Normal	Normal	Yes	Negative	Negative	Negative	Negative	Negative
217	MSZ03	Low throughput	North	Musanze	Male	Young	Cross	Normal	Normal	No	Negative	Negative	Negative	Negative	Negative
218	MSZ04	Low throughput	North	Musanze	Male	Young	Cross	Normal	Normal	No	Negative	Negative	Negative	Negative	Negative
219	MSZ05	Low throughput	North	Musanze	Male	Young	Cross	Normal	Normal	Yes	Negative	Negative	Negative	Negative	Negative
220	MSZ06	Low throughput	North	Musanze	Female	Young	Cross	Normal	Normal	Yes	Negative	Negative	Negative	Negative	Negative
221	MSZ07	Low throughput	North	Musanze	Female	Young	Cross	Normal	Normal	Yes	Negative	Negative	Negative	Negative	Negative
222	MSZ08	Low throughput	North	Musanze	Male	Young	Cross	Pus	Normal	Yes	Positive	Positive	Negative	Negative	Negative
223	MSZ09	Low throughput	North	Musanze	Female	Young	Cross	Normal	Normal	Yes	Positive	Positive	Negative	Negative	Negative
224	MSZ10	Low throughput	North	Musanze	Female	Young	Cross	Normal	Normal	Yes	Positive	Negative	Negative	Negative	Negative
225	NYZ 01	High throughput	South	Nyanza	Female	Adult	Ankole	Normal	Normal	No	Negative	Negative	Negative	Negative	Negative
226	NYZ02b	High throughput	South	Nyanza	Female	Adult	Ankole	Normal	Normal	No	Negative	Negative	Negative	Negative	Negative
227	NYZ03	High throughput	South	Nyanza	Female	Adult	Ankole	Normal	Normal	No	Negative	Negative	Negative	Negative	Negative
228	NYZ04	High throughput	South	Nyanza	Female	Adult	Ankole	Normal	Normal	Yes	Negative	Negative	Negative	Negative	Negative
229	NYZ05	High throughput	South	Nyanza	Female	Adult	Ankole	Normal	Normal	No	Negative	Negative	Negative	Negative	Negative
230	NYZ06	High throughput	South	Nyanza	Female	Adult	Ankole	Normal	Normal	Yes	Negative	Negative	Negative	Negative	Negative
231	HY 01	High throughput	South	Huye	Female	Adult	Cross	Normal	Normal	Yes	Negative	Negative	Negative	Negative	Negative
232	NSK01	High throughput	Western	Nyamasheke	Female	Adult	Ankole	Normal	Normal	Yes	Negative	Negative	Negative	Negative	Negative
233	NSK02	High throughput	Western	Nyamasheke	Female	Adult	Ankole	Normal	Normal	No	Negative	Negative	Negative	Negative	Negative
234	NSK03	High throughput	Western	Nyamasheke	Female	Adult	Ankole	Normal	Normal	Yes	Positive	Positive	Negative	Negative	Negative
235	NSK 3M	High throughput	Western	Nyamasheke	Female	Adult	Ankole	Normal	Normal	Yes	Positive	Negative	Negative	Negative	Negative
236	NSK04	High throughput	Western	Nyamasheke	Male	Adults	Cross	Pus	Normal	No	Negative	Negative	Negative	Negative	Negative
237	NSK05	High throughput	Western	Nyamasheke	Male	Adults	Cross	Normal	Normal	No	Negative	Negative	Negative	Negative	Negative
238	NSK06	High throughput	Western	Nyamasheke	Female	Adult	Cross	Normal	Normal	No	Negative	Negative	Negative	Negative	Negative
239	NSK07	High throughput	Western	Nyamasheke	Female	Adult	Ankole	Normal	Normal	Yes	Positive	Negative	Negative	Negative	Negative
240	NSK08	High throughput	Western	Nyamasheke	Female	Adult	Ankole	Normal	Normal	Yes	Negative	Negative	Negative	Negative	Negative
241	NSK09	High throughput	Western	Nyamasheke	Female	Adult	Cross	Normal	Normal	No	Negative	Negative	Negative	Negative	Negative
242	NRG 05	High throughput	Kigali city	Nyarugenge	Female	Adult	Cross	Normal	Normal	Yes	Negative	Negative	Negative	Negative	Negative
243	NRG06	High throughput	Kigali city	Nyarugenge	Female	Adult	Ankole	Normal	Normal	Yes	Negative	Negative	Negative	Negative	Negative
244	RSZ01	High throughput	Western	Rusizi	Female	Adult	Ankole	Normal	Normal	Yes	Negative	Negative	Negative	Negative	Negative
245	RSZ02	High throughput	Western	Rusizi	Female	Adult	Ankole	Normal	Normal	No	Negative	Negative	Negative	Negative	Negative
246	RSZ03	High throughput	Western	Rusizi	Female	Adult	Cross	Normal	Normal	Yes	Positive	Positive	Negative	Negative	Negative
247	GIS01	High throughput	South	Gisagara	Female	Adult	Ankole	Normal	Normal	No	Negative	Negative	Negative	Negative	Negative
248	GIS02	High throughput	South	Gisagara	Female	Adult	Ankole	Normal	Normal	No	Negative	Negative	Negative	Negative	Negative
249	MGB01	High throughput	South	Nyamagabe	Female	Young	Ankole	Normal	Normal	No	Negative	Negative	Negative	Negative	Negative
250	GIS03	High throughput	South	Gisagara	Female	Adult	Cross	Normal	Normal	Yes	Negative	Negative	Negative	Negative	Negative
251	GIS04	High throughput	South	Gisagara	Female	Adult	Ankole	Pus	Normal	Yes	Positive	Positive	Negative	Negative	Negative
252	GIS05	High throughput	South	Gisagara	Female	Adult	Ankole	Normal	Normal	No	Negative	Negative	Negative	Negative	Negative
253	GIS06	High throughput	South	Gisagara	Female	Adult	Ankole	Normal	Normal	No	Negative	Negative	Negative	Negative	Negative
254	MGB02	High throughput	South	Nyamagabe	Female	Adult	Ankole	Normal	Normal	No	Negative	Negative	Negative	Negative	Negative
255	MGB03	High throughput	South	Nyamagabe	Female	Adult	Cross	Normal	Normal	No	Negative	Negative	Negative	Negative	Negative
256	MGB04	High throughput	South	Nyamagabe	Female	Adult	Cross	Normal	Normal	No	Negative	Negative	Negative	Negative	Negative
257	MGB05	High throughput	South	Nyamagabe	Male	Adults	Cross	Normal	Normal	No	Negative	Negative	Negative	Negative	Negative
258	MGB06	High throughput	South	Nyamagabe	Female	Adult	Cross	Normal	Normal	No	Negative	Negative	Negative	Negative	Negative
259	MGB07	High throughput	South	Nyamagabe	Female	Young	Cross	Normal	Normal	Yes	Positive	Negative	Negative	Negative	Negative
260	GIS07	High throughput	South	Gisagara	Female	Adult	Cross	Normal	Normal	No	Negative	Negative	Negative	Negative	Negative
261	GIS08	High throughput	South	Gisagara	Female	Adult	Cross	Pus	Normal	Yes	Negative	Negative	Negative	Negative	Negative
262	GIS09	High throughput	South	Gisagara	Female	Adult	Ankole	Normal	Normal	No	Negative	Negative	Negative	Negative	Negative
263	GIS10	High throughput	South	Gisagara	Female	Adult	Ankole	Normal	Normal	No	Negative	Negative	Negative	Negative	Negative
264	MGB8	High throughput	South	Nyamagabe	Female	Adult	Ankole	Normal	Normal	No	Negative	Negative	Negative	Negative	Negative
265	MGB09	High throughput	South	Nyamagabe	Female	Adult	Ankole	Normal	Normal	No	Negative	Negative	Negative	Negative	Negative
266	MGB10	High throughput	South	Nyamagabe	Female	Adult	Ankole	Pus	Normal	No	Negative	Negative	Negative	Negative	Negative
267	NGR01	High throughput	South	Nyaruguru	Female	Young	Cross	Normal	Normal	No	Negative	Negative	Negative	Negative	Negative
268	NGR02	High throughput	South	Nyaruguru	Female	Adult	Cross	Normal	Normal	No	Negative	Negative	Negative	Negative	Negative
269	NGR03	High throughput	South	Nyaruguru	Female	Adult	Cross	Normal	Normal	Yes	Positive	Positive	Negative	Negative	Negative
270	NGR04	High throughput	South	Nyaruguru	Female	Adult	Ankole	Normal	Normal	Yes	Negative	Negative	Negative	Negative	Negative
271	NGR05	High throughput	South	Nyaruguru	Female	Adult	Cross	Normal	Normal	No	Negative	Negative	Negative	Negative	Negative
272	NGR06	High throughput	South	Nyaruguru	Male	Adults	Cross	Normal	Normal	Yes	Positive	Positive	Negative	Negative	Negative
273	NGR07	High throughput	South	Nyaruguru	Female	Adult	Ankole	Normal	Normal	No	Negative	Negative	Negative	Negative	Negative
274	NGR08	High throughput	South	Nyaruguru	Female	Adult	Cross	Normal	Normal	No	Negative	Negative	Negative	Negative	Negative
275	NGR09	High throughput	South	Nyaruguru	Female	Adult	Ankole	Normal	Normal	Yes	Negative	Negative	Negative	Negative	Negative
276	NGR10	High throughput	South	Nyaruguru	Female	Adult	Cross	Normal	Normal	No	Negative	Negative	Negative	Negative	Negative
277	RSZ04	High throughput	Western	Rusizi	Female	Adult	Cross	Normal	Normal	Yes	Negative	Negative	Negative	Negative	Negative
278	RSZ05	High throughput	Western	Rusizi	Female	Adult	Cross	Normal	Normal	Yes	Positive	Negative	Negative	Negative	Negative
279	RSZ06	High throughput	Western	Rusizi	Female	Adult	Cross	Normal	Normal	Yes	Negative	Negative	Negative	Negative	Negative
280	RSZ07	High throughput	Western	Rusizi	Female	Young	Cross	Normal	Normal	Yes	Negative	Negative	Negative	Negative	Negative
281	RSZ08	High throughput	Western	Rusizi	Female	Adult	Ankole	Normal	Normal	No	Negative	Negative	Negative	Negative	Negative
282	RSZ09	High throughput	Western	Rusizi	Female	Adult	Ankole	Normal	Normal	No	Negative	Negative	Negative	Negative	Negative
283	RSZ13	High throughput	Western	Rusizi	Female	Adult	Cross	Pus	normal	Yes	Positive	Negative	Negative	Negative	Negative
284	HY02	High throughput	South	Huye	Female	Adult	Ankole	Normal	Normal	Yes	Negative	Negative	Negative	Negative	Negative
285	HY 03	High throughput	South	Huye	Female	Adult	Ankole	Normal	Normal	Yes	Negative	Negative	Negative	Negative	Negative
286	HY 04	High throughput	South	Huye	Female	Young	Cross	Normal	Normal	No	Negative	Negative	Negative	Negative	Negative
287	HY 05	High throughput	South	Huye	Female	Adult	Cross	Normal	Normal	Yes	Negative	Negative	Negative	Negative	Negative
288	HY 06	High throughput	South	Huye	Female	Adult	Cross	Normal	Normal	Yes	Negative	Negative	Negative	Negative	Negative
289	HY 07	High throughput	South	Huye	Female	Adult	Cross	Pus	Normal	Yes	Negative	Negative	Negative	Negative	Negative
290	HY 08	High throughput	South	Huye	Female	Adult	Ankole	Normal	Normal	No	Negative	Negative	Negative	Negative	Negative
291	HY 09	High throughput	South	Huye	Female	Adult	Cross	Normal	Normal	No	Negative	Negative	Negative	Negative	Negative
292	HY 10	High throughput	South	Huye	Female	Adult	Cross	Normal	Normal	No	Negative	Negative	Negative	Negative	Negative
293	GC 08	High throughput	North	Gicumbi	Female	Adult	Cross	Normal	Normal	Yes	Negative	Negative	Negative	Negative	Negative
294	GC 09	High throughput	North	Gicumbi	Female	Adult	Ankole	Normal	Normal	Yes	Negative	Negative	Negative	Negative	Negative
295	GC 10	High throughput	North	Gicumbi	Female	Adult	Ankole	Pus	Normal	Yes	Positive	Positive	Negative	Negative	Negative
296	RH 12	High throughput	South	Ruhango	Female	Adult	Cross	Normal	Normal	Yes	Positive	Positive	Negative	Negative	Negative
297	NRG 8	High throughput	Kigali city	Nyarugenge	Female	Adult	Ankole	Normal	Normal	Yes	Negative	Negative	Negative	Negative	Negative
298	NRG12	High throughput	Kigali city	Nyarugenge	Female	Adult	Cross	Normal	Normal	Yes	Negative	Negative	Negative	Negative	Negative
299	GIC15	High throughput	North	Gicumbi	Female	Adult	Cross	liquid and enlarged	liquid and enlarged	Yes	Negative	Negative	Negative	Negative	Negative
300	NRG13	High throughput	Kigali city	Nyarugenge	Female	Adult	Cross	Normal	Normal	Yes	Negative	Negative	Negative	Negative	Negative
